# Supplementary material for: Factors associated with use of long-acting reversible and permanent contraceptives among married women in rural Kenya: A community-based cross-sectional study in Kisii and Kilifi counties
Source: PLoS One. 2022 Oct 6;17(10):e0275575. doi: 10.1371/journal.pone.0275575 (PMC9536593; doi:10.1371/journal.pone.0275575)
Supplement: S1 Data — (CSV) [file pone.0275575.s002.csv]

ID	county	hh1	fp3.1	fp9a	wi2a	fp5	fp6	outcome	ceb	wi2	cm11_c	quintile	wi2g	fp7	fp8	fp4.13a	fp4.13b	fp4.13c	media	wmdecision
1	1	29	2	2	1	Yes	A	1	2	42	3	1	3			2	1	2	1	2
3	2	19	2	2	2	No		0	3	43	7	3	1	1		1	1	1	1	1
4	2	19	2	2	1	Yes	D	0	1	34	2	3	1			1	1	1	1	1
5	2	24	2	2	2	No		0	3	43	7	1	1	1		1	1	1	1	1
6	2	24	2	2	1	Yes	D	0	1	34	2	1	1			1	1	1	1	1
7	2	5	2	2	2	No		0	3	43	7	3	1	1		1	1	1	1	1
8	2	5	2	2	1	Yes	D	0	1	34	2	3	1			1	1	1	1	1
12	1	10	1	2	1	Yes	D	0	2	27	4	1	2	1		1	1	1	1	3
16	1	27	2	1	2	Yes	D	0	1	27	1	1	3			2	2	2	0	2
17	1	30	2	1	0	No		0	3	32	7	1	1			2	2	2	0	1
20	1	30	2	2	1	Yes	D	0	3	45	9	1	1			2	2	2	0	1
22	1	2	2	1	1	No		0	1	20	1	1	2	1		2	2	2	0	3
23	1	14	2	1	1	Yes	E	1	1	22	1	1	2	2	1	1	1	1	1	3
25	2	5	2	1	2	Yes	D	0	1	25	1	1	1			1	2	1	1	1
27	2	28	2	2	2	No		0	2	46	5	1	3			1	1	1	1	2
28	2	7	2	2	1	No		0	3	39	6	1	1	2	2	2	2	2	0	1
29	2	26	1	2	1	Yes	A	1	2	48	5	1	3			2	2	2	0	2
31	1	12	1	1	1	Yes	E	1	2	30	3	2	2	1		1	1	1	1	3
33	1	21	2	2	1	No		0	3	42	7	1	2			1	2	2	1	3
34	2	20	2	1	2	No		0	1	23	2	1	3	1		2	2	2	0	2
40	1	22	2	2	1	Yes	D	0	2	38	5	1	1			2	2	2	0	1
41	1	31	1	2	1	No		0	3	41	8	1	7			1	2	2	1	3
43	1	14	2	1	0	Yes	D	0	3	35	6	1	1	1		2	2	2	0	1
45	1	11	2	1	1	Yes	D	0	1	22	2	1	1			2	1	2	1	1
46	1	21	2	2	1	No		0	3	42	7	1	2			2	2	2	0	3
49	2	22	2	2	2	Yes	E	1	2	34	4	3	7			1	1	2	1	3
52	2	24	2	2	1	Yes	D	0	2	31	3	2	3			1	2	2	1	2
53	2	16	2	2	2	Yes	D	0	2	39	5	2	3			1	1	1	1	2
55	2	27	2	2	1	Yes	D	0	1	38		2	2			1	2	2	1	3
58	1	10	2	1	2	Yes	F	0	2	36	4	2	2			1	1	2	1	3
61	1	21	2	1	1	No		0	1	23	2	1	2	1		1	2	2	1	3
64	2	6	2	2	2	No		0	2	41	4	1	2			1	1	2	1	3
66	1	13	2	1	2	Yes	E	1	1	23	1	2	2			1	1	1	1	3
67	1	16	2	1	1	Yes	D	0	1	23	1	1	2			1	2	2	1	3
70	1	27	1	1	1	No		0	1	22		1	1			1	1	1	1	1
76	1	12	2	1	1	Yes	D	0	1	21	0	1	3	2	1	1	2	2	1	2
78	1	14	2	1	1	Yes	D	0	1	30	2	1	3			2	2	1	1	2
80	1	30	2	1	2	No		0	1	32	2	1	2			1	1	1	1	3
85	2	24	2	2	1	Yes	E	1	2	30	3	1	1			1	2	2	1	1
88	1	14	2	2	0	No		0	2	45	5	2	2			2	2	2	0	3
90	1	12	2	1	1	Yes	D	0	1	19	1	1	2	1		1	1	1	1	3
96	2	8	1	2	2	Yes	E	1	2	30	3	1	3			1	2	2	1	2
97	2	16	2	2	1	No		0	2	34	4	1	3			2	2	2	0	2
98	2	18	2	2	1	Yes	D	0	3	41	7	1	2			1	2	2	1	3
99	2	23	2	2	2	Yes	D	0	2	41	5	1	2			1	1	1	1	3
105	2	6	1	2	2	Yes	D	0	2	31	5	2	2			1	2	2	1	3
107	2	5	1	2	1	Yes	D	0	3	40	6	1	1			1	2	2	1	1
109	1	19	2	2	2	Yes	D	0	2	39	3	2	3	1		1	2	1	1	2
112	2	8	2	2	2	Yes	D	0	2	34	5	1	2			1	2	2	1	3
113	1	30	1	1	1	Yes	D	0	1	27	0	1	2	1		1	2	2	1	3
114	1	7	2	2	1	No		0	1	43	1	2	2			2	2	2	0	3
115	1	15	1	2	2	Yes	E	1	2	34	5	1	3			2	2	2	0	2
121	1	8	2	1	1	Yes	D	0	1	25	2	1	3	1		2	2	2	0	2
126	2	23	2	2	1	Yes	D	0	2	26	4	1	7			1	2	2	1	3
128	1	9	2	1	1	Yes	D	0	2	36	3	1	3			2	2	2	0	2
131	2	29	2	1	2	No		0	1	21		3	2			1	1	2	1	3
132	1	1	1	1	2	Yes	N	0	1	27	1	1	2	1		1	1	2	1	3
133	1	11	2	1	2	Yes	E	1	1	25	1	3	3	1		2	1	2	1	2
138	2	23	2	2	1	Yes	D	0	2	34	4	1	3	2	2	1	2	2	1	2
141	1	15	2	2	1	Yes	E	1	3	46	7	1	2			1	1	2	1	3
142	1	19	2	1	2	Yes	E	1	1	23	0	1	2			2	2	2	0	3
143	1	1	2	1	1	Yes	A	1	2	26	3	1	3			1	1	1	1	2
144	1	27	2	2	0	No		0	1	41	2	1	2			2	2	2	0	3
145	1	4	1	2	0	No		0	3	31	9	1	2	2	2	2	2	2	0	3
148	1	27	2	1	1	No		0	2	42	4	1	2			1	2	2	1	3
149	1	27	2	1	0	No		0	2	36	3	1	1	1		2	2	2	0	1
150	1	27	2	2	1	No		0	3	41	6	1	2			1	1	2	1	3
154	2	27	2	1	1	No		0	1	23	2	1	7	1		1	2	2	1	3
155	2	8	2	1	1	Yes	D	0	2	33	4	1	2			1	2	2	1	3
156	1	6	2	2	1	No		0	3	33	6	1	2			1	2	2	1	3
157	1	3	1	1	0	No		0	1	24	1	1	2	2	2	1	2	2	1	3
161	2	27	2	2	2	Yes	D	0	1	19	1	1	3	1		1	1	1	1	2
162	2	25	2	1	2	No		0	1	29	2	1	2			1	1	2	1	3
164	2	20	2	2	2	Yes	E	1	2	30	4	1	2			1	1	1	1	3
171	1	22	2	1	2	No		0	1	27	1	1	2			1	1	2	1	3
173	1	22	2	1	2	Yes	G	0	1	27	2	1	2			1	2	2	1	3
176	1	8	2	2	0	No		0	2	33	4	1	2			2	2	2	0	3
178	2	15	1	2	1	Yes	D	0	1	26	2	1	2	1		2	2	2	0	3
181	1	4	2	2	0	Yes	G	0	2	33	5	1	2	1		2	2	2	0	3
182	2	10	2	2	2	No		0	1	28		1	3			1	2	2	1	2
183	1	1	2	2	1	Yes	D	0	2	38	5	1	3			2	2	2	0	2
184	2	16	2	2	1	Yes	D	0	1	34		1	3			2	2	2	0	2
187	2	31	2	1	2	Yes	D	0	1	28	2	1	2			1	1	2	1	3
190	1	4	2	1	1	No		0	1	21	1	1	3	1		2	2	2	0	2
191	1	16	2	1	0	Yes	F	0	1	24	2	2	2			1	1	2	1	3
194	1	19	2	2	1	Yes	E	1	2	44	4	1	3			1	2	2	1	2
197	1	22	2	1	1	Yes	D	0	1	25	1	1	3			1	2	2	1	2
198	2	31	2	2	1	Yes	D	0	3	45	6	1	7			1	2	2	1	3
199	1	20	2	1	1	Yes	D	0	2	26	3	1	2	1		1	1	1	1	3
202	2	25	2	1	1	Yes	D	0	1	21	1	1	3			1	2	1	1	2
203	2	20	2	1	1	Yes	D	0	1	21	1	1	3			1	2	1	1	2
205	2	20	2	2	1	Yes	D	0	2	34	4	1	7			1	2	2	1	3
206	2	18	2	2	1	Yes	A	1	2	43	5	3	2			1	2	2	1	3
208	2	20	2	2	1	No		0	3	43	7	1	1			1	2	1	1	1
209	2	15	2	2	1	Yes	D	0	1	46		1	1			2	2	2	0	1
211	2	22	1	1	2	Yes	D	0	1	38		2	2			2	2	2	0	3
213	2	29	2	2	1	Yes	D	0	2	31	5	1	1			1	1	2	1	1
214	1	10	2	2	1	No		0	2	34	3	3	3			1	1	1	1	2
216	2	18	2	2	1	Yes	D	0	2	32	4	1	3			1	2	1	1	2
217	2	19	2	2	2	Yes	D	0	1	30	2	1	2			1	1	1	1	3
219	2	31	2	2	2	Yes	A	1	2	33	4	1	1			2	2	2	0	1
220	2	13	1	2	2	No		0	3	47	7	1	1			2	2	2	0	1
221	1	19	2	1	1	Yes	D	0	1	27	1	1	2	1		2	2	2	0	3
223	2	26	2	2	1	Yes	D	0	3	29	6	1	1			2	2	2	0	1
224	2	26	2	2	1	Yes	D	0	2	34	4	1	3			1	2	2	1	2
227	2	29	2	2	1	Yes	D	0	2	36	5	1	7			1	1	2	1	3
229	2	18	2	1	2	Yes	E	1	1	22	2	1	3	1		1	2	1	1	2
231	2	26	2	2	2	Yes	G	0	2	41	3	2	3			1	1	1	1	2
232	2	23	1	2	1	Yes	E	1	1	23	2	1	1			1	2	2	1	1
233	2	28	1	2	2	No		0	2	33	3	1	1			2	2	2	0	1
234	2	20	2	2	2	Yes	E	1	2	36	4	1	2	2	1	2	2	2	0	3
235	2	20	1	2	2	Yes	E	1	2	29	3	1	3			2	2	2	0	2
236	2	5	2	2	2	Yes	E	1	2	36	4	1	2	2	1	2	2	2	0	3
237	2	5	1	2	2	Yes	E	1	2	29	3	1	3			2	2	2	0	2
239	2	8	2	2	2	Yes	E	1	2	34	3	1	1			1	2	1	1	1
240	2	13	2	2	1	Yes	D	0	2	41	4	1	3			1	2	1	1	2
242	2	18	1	2	2	No		0	2	31	3	1	7			1	2	2	1	3
243	2	10	2	1	2	No		0	1	32	2	1	1			2	2	2	0	1
246	2	24	2	1	2	No		0	1	34		1	1			2	2	2	0	1
247	2	27	2	1	2	Yes	E	1	1	25	1	1	1			1	1	2	1	1
248	2	5	2	1	2	Yes	D	0	1	19	1	1	2	1		1	2	2	1	3
252	1	13	2	1	1	Yes	C	1	1	20	0	1	2	2	1	2	2	2	0	3
253	1	15	2	1	2	No		0	1	26		2	2			1	1	2	1	3
254	2	5	2	2	2	No		0	1	30	2	1	3			1	1	2	1	2
255	1	15	1	1	1	Yes	D	0	1	22	2	2	2	1		1	1	1	1	3
258	2	15	2	1	2	Yes	D	0	1	18	1	1	2	2	1	2	2	2	0	3
259	2	15	2	1	2	Yes	D	0	1	18	1	1	2	2	1	2	2	2	0	3
260	2	15	2	1	2	Yes	D	0	1	18	1	1	2	2	1	2	2	2	0	3
261	2	15	2	1	2	Yes	D	0	1	18	1	1	2	2	1	2	2	2	0	3
263	1	4	2	1	0	No		0	2	26	3	1	2			1	2	2	1	3
265	1	12	1	1	1	Yes	D	0	2	30	4	1	3	1		2	2	2	0	2
271	1	12	2	2	1	Yes	D	0	2	38	3	1	2	2	1	2	2	2	0	3
273	1	21	2	2	1	Yes	D	0	2	38	3	1	2	2	1	2	2	2	0	3
274	1	24	2	1	1	No		0	1	19	1	1	2	2	1	2	2	2	0	3
275	1	24	2	1	1	No		0	1	19	1	1	2	2	1	2	2	2	0	3
276	1	24	2	1	1	No		0	1	19	1	1	2	2	1	2	2	2	0	3
277	1	24	2	1	1	No		0	1	19	1	1	2	2	1	2	2	2	0	3
279	1	6	1	1	2	Yes	A	1	1	43	2	1	3			1	2	2	1	2
282	1	28	2	1	1	No		0	1	27	2	3	2			1	1	1	1	3
286	1	19	2	1	1	No		0	1	23	2	1	2	1		2	2	2	0	3
288	1	4	2	2	0	No		0	3	33	9	1	2			1	1	1	1	3
289	1	4	2	1	0	No		0	2	25	3	1	2			1	1	1	1	3
292	1	29	2	1	1	Yes	A	1	1	21	1	1	5	1		2	2	2	0	3
295	2	6	1	2	1	Yes	C	1	1	30	1	1	1			1	1	1	1	1
297	2	18	2	2	1	Yes	N	0	3	46	7	1	3			1	2	2	1	2
299	1	20	2	2	1	Yes	N	0	2	40	4	2	2			2	1	1	1	3
301	1	4	2	1	1	Yes	D	0	2	30	3	1	2			1	2	2	1	3
302	1	4	2	1	1	Yes	D	0	2	29	5	1	1			1	2	2	1	1
307	1	12	2	1	0	Yes	D	0	1	19	2	1	2	1		2	2	2	0	3
308	1	1	2	1	1	Yes	D	0	2	32	3	1	3			2	2	2	0	2
309	1	1	1	1	1	Yes	A	1	2	33	3	1	3	1		1	1	2	1	2
313	2	22	2	1	1	No		0	1	43		2	2			1	1	1	1	3
315	2	27	2	2	2	Yes	D	0	2	32	4	1	2			2	2	2	0	3
322	2	20	2	2	1	Yes	E	1	2	20	3	2	1			2	2	2	0	1
323	2	27	2	2	1	Yes	D	0	2	37	5	1	7			1	2	2	1	3
325	2	25	1	2	2	Yes	E	1	1	39		1	1			1	2	2	1	1
328	1	28	2	2	1	No		0	2	40	3	1	1			1	1	1	1	1
331	2	7	2	2	2	Yes	D	0	2	41	5	2	2			1	2	2	1	3
334	2	29	1	1	1	No		0	1	28	2	2	2			1	1	2	1	3
339	1	24	1	1	0	Yes	D	0	3	33	8	1	2			1	2	2	1	3
340	1	13	2	1	1	Yes	F	0	2	26	3	1	2			1	1	2	1	3
343	1	1	2	2	1	Yes	E	1	2	27	4	2	2			1	2	2	1	3
344	1	1	1	2	0	No		0	2	35	5	3	3			1	1	2	1	2
346	1	25	2	1	1	Yes	D	0	1	24	2	1	2	1		1	1	2	1	3
349	1	21	2	2	1	No		0	3	48	8	2	2			1	2	2	1	3
350	1	22	2	1	1	Yes	E	1	1	24	2	2	3	1		2	2	2	0	2
351	1	11	1	2	2	No		0	2	47	4	1	1			2	1	2	1	1
353	2	31	2	1	2	Yes	D	0	1	27	1	1	3			1	1	2	1	2
354	1	12	2	1	1	Yes	D	0	1	22	1	2	1	1		1	1	2	1	1
356	1	12	2	1	0	No		0	1	23	2	1	2	1		2	2	2	0	3
363	2	17	2	2	1	Yes	D	0	2	38	5	1	1			1	2	1	1	1
367	1	14	2	1	1	No		0	1	33	1	1	2	1		2	2	2	0	3
369	2	16	1	1	2	Yes	E	1	1	26	1	1	3			2	2	2	0	2
371	2	13	2	2	1	Yes	D	0	1	31	2	1	1			1	2	2	1	1
373	2	6	2	2	1	Yes	D	0	1	31	2	1	1			1	2	2	1	1
374	2	22	2	2	2	Yes	D	0	2	23	4	1	7			1	1	2	1	3
375	2	25	2	2	2	Yes	E	1	2	36	3	1	2			1	2	2	1	3
379	2	22	2	2	1	Yes	B	1	2	28	4	1	1	1		1	1	2	1	1
380	1	14	1	1	1	Yes	A	1	3	40	7	1	2			2	2	2	0	3
381	1	10	1	1	2	No		0	1	33		1	1			2	1	2	1	1
384	2	27	2	2	1	Yes	D	0	1	41	2	1	2			1	1	2	1	3
385	2	15	2	2	2	Yes	D	0	1	27	2	1	7	2	1	1	2	2	1	3
386	2	25	2	1	2	Yes	D	0	1	22		2	3			2	1	2	1	2
390	2	13	2	2	2	Yes	F	0	3	46	6	1	1			1	1	2	1	1
391	1	3	1	2	1	Yes	D	0	2	37	3	1	1			2	2	2	0	1
393	2	7	2	2	1	No		0	2	36	4	1	3			2	2	2	0	2
394	2	15	1	2	1	Yes	D	0	2	35	5	1	2	2	2	1	2	2	1	3
395	2	22	2	2	2	Yes	D	0	2	34	4	2	7			1	1	2	1	3
397	1	11	2	1	2	Yes	D	0	1	29	2	1	1			1	1	2	1	1
405	2	27	2	1	1	Yes	D	0	3	43	6	1	1			1	2	2	1	1
406	2	13	2	2	2	No		0	1	31		1	2			1	2	2	1	3
407	2	27	2	2	2	No		0	1	33	2	2	3			1	1	2	1	2
408	2	5	2	2	2	No		0	1	44		2	3			2	2	2	0	2
413	2	15	2	2	1	Yes	D	0	3	38	8	1	3			2	2	1	1	2
415	2	22	2	1	2	Yes	D	0	1	29	2	2	1			1	1	1	1	1
416	2	20	2	1	2	Yes	D	0	1	19	1	1	2	2	1	2	2	2	0	3
417	1	12	2	1	1	No		0	2	43	3	3	1			2	2	2	0	1
418	1	24	2	1	2	Yes	D	0	1	23	1	1	3	2	1	2	2	2	0	2
421	2	6	2	2	2	Yes	E	1	1	33	2	1	1			1	2	2	1	1
424	1	20	2	1	1	No		0	1	34	2	2	2			1	1	1	1	3
426	2	22	2	1	1	Yes	E	1	1	25	2	1	1			1	1	2	1	1
427	1	14	1	1	0	No		0	2	42	3	1	2			1	2	2	1	3
429	1	20	1	2	0	No		0	2	43	5	1	2			2	2	2	0	3
433	2	22	2	2	1	No		0	2	31	4	1	3			2	2	2	0	2
438	2	18	2	2	2	No		0	2	35	4	1	7			1	2	2	1	3
439	1	4	2	1	1	Yes	D	0	1	20	1	1	3	1		1	2	2	1	2
441	2	27	2	2	1	No		0	2	34	3	1	1			2	2	2	0	1
444	2	27	2	2	1	Yes	E	1	2	30	4	1	1	2	2	1	1	2	1	1
445	2	24	2	2	1	Yes	E	1	1	46	2	1	1			1	2	2	1	1
448	2	5	1	2	1	No		0	3	47	9	1	3			2	2	2	0	2
451	1	28	2	1	1	Yes	L	0	2	36	3	1	1	1		2	2	2	0	1
452	2	19	2	2	1	Yes	A	1	3	42	6	1	1			1	2	2	1	1
453	1	11	2	1	1	Yes	F	0	2	32	3	3	1			2	1	1	1	1
454	2	27	2	2	1	No		0	2	48	4	2	2			1	2	2	1	3
456	2	25	2	2	1	Yes	D	0	3	32	6	1	1			1	1	2	1	1
457	1	14	1	1	1	Yes	D	0	2	42	5	1	1			1	2	2	1	1
459	2	28	1	2	1	Yes	D	0	3	34	7	1	1			2	2	1	1	1
461	1	27	2	1	1	Yes	D	0	2	28	4	2	3	1		1	2	1	1	2
462	2	25	2	2	2	Yes	E	1	2	36	3	1	7			1	2	2	1	3
463	2	29	2	2	1	Yes	N	0	1	39	2	1	2			1	2	1	1	3
464	2	17	2	2	1	Yes	N	0	1	39	2	1	2			1	2	1	1	3
465	2	5	2	2	1	Yes	N	0	1	39	2	1	2			1	2	1	1	3
466	2	13	2	2	1	Yes	N	0	3	47	6	1	2			1	1	2	1	3
467	1	19	2	1	1	Yes	A	1	2	23	4	1	2	2	1	2	1	2	1	3
468	2	26	1	1	2	Yes	G	0	1	38	2	1	3			2	1	2	1	2
472	2	5	2	1	2	Yes	E	1	1	26	2	1	7			1	2	2	1	3
473	2	25	2	2	2	Yes	E	1	1	23	1	1	2			2	1	2	1	3
477	2	16	2	1	2	No		0	1	19	1	1	2	1		2	2	2	0	3
478	2	18	2	1	2	Yes	D	0	1	39	2	1	1			2	2	2	0	1
479	2	31	2	2	2	Yes	F	0	1	21	2	1	2	2	1	1	2	2	1	3
480	2	31	2	2	1	Yes	A	1	2	46	5	1	3			2	2	2	0	2
486	1	29	1	1	1	Yes	D	0	2	33	3	1	1			1	2	2	1	1
487	1	27	2	1	1	No		0	2	34	5	2	2	1		2	2	2	0	3
493	1	29	2	2	0	Yes	E	1	3	34	6	1	2	1		1	2	2	1	3
496	1	4	2	2	1	Yes	C	1	3	31	6	1	3			2	2	2	0	2
500	1	10	2	1	1	No		0	2	26	4	2	3	1		1	2	2	1	2
508	1	4	1	2	0	No		0	2	31	4	1	1			2	2	2	0	1
511	1	13	2	1	0	No		0	2	34	4	1	2			1	2	2	1	3
512	1	13	2	2	0	No		0	2	34	5	1	1			1	1	2	1	1
513	1	13	2	1	0	No		0	2	34	4	1	2			1	2	2	1	3
514	1	13	2	2	0	No		0	2	34	5	1	1			1	1	2	1	1
517	1	6	1	2	0	Yes	D	0	3	44	6	1	2			2	2	2	0	3
519	1	6	2	2	0	Yes	D	0	3	32	6	1	2			2	2	2	0	3
521	1	27	2	2	0	No		0	3	43	7	1	3			2	2	2	0	2
524	1	4	2	1	0	No		0	2	42	4	1	2			1	2	2	1	3
526	1	6	2	1	0	Yes	E	1	2	32	5	1	2			2	2	2	0	3
528	1	4	1	1	0	No		0	3	30	6	1	2	1		2	2	2	0	3
529	1	1	2	2	0	No		0	3	36	9	1	3			2	2	2	0	2
530	1	21	2	1	1	Yes	D	0	1	21	1	1	2			2	2	2	0	3
531	1	30	2	1	0	No		0	3	41	7	1	1			2	2	2	0	1
532	2	13	2	2	2	Yes	E	1	2	39	4	1	3			1	2	2	1	2
534	1	23	1	1	1	Yes	D	0	2	41	5	1	3	1		1	1	1	1	2
536	1	26	2	1	1	Yes	D	0	2	29	3	1	3			2	2	2	0	2
537	1	30	2	1	1	No		0	3	48	12	3	2			2	2	2	0	3
538	1	27	1	1	1	No		0	2	27	3	2	2			1	2	2	1	3
539	1	8	2	1	0	Yes	E	1	3	37	7	1	1			1	2	2	1	1
540	1	19	1	1	1	Yes	D	0	3	32	7	1	1			2	2	2	0	1
541	2	27	2	1	2	Yes	E	1	1	29	1	1	1			1	2	1	1	1
542	2	10	2	2	1	No		0	1	42	1	1	1			1	2	1	1	1
548	1	1	2	1	1	Yes	F	0	1	25	0	1	2	1		1	2	1	1	3
549	1	11	2	1	2	Yes	D	0	1	25	1	3	2	2	1	1	1	2	1	3
552	1	1	2	1	1	No		0	2	48	3	1	1			2	2	2	0	1
553	1	18	2	2	1	No		0	2	22	4	1	2	1		2	2	2	0	3
554	1	9	2	2	1	No		0	3	47	7	1	3			2	2	2	0	2
556	1	18	2	1	0	Yes	D	0	3	36	8	1	3			1	2	2	1	2
562	1	19	2	2	1	No		0	3	36	8	1	2			2	2	2	0	3
563	1	14	1	1	1	Yes	D	0	3	34	8	1	2	2	1	1	2	2	1	3
564	2	13	2	1	2	Yes	N	0	1	26	1	1	2			1	2	2	1	3
573	2	24	2	2	2	Yes	D	0	2	33	3	1	1			1	2	2	1	1
574	2	17	1	1	2	Yes	C	1	1	25	1	2	3	1		1	1	2	1	2
577	1	23	1	2	1	Yes	D	0	2	35	3	1	2	1		1	2	1	1	3
578	2	19	2	2	2	Yes	E	1	2	29	3	1	2			1	2	2	1	3
579	2	10	2	1	2	Yes	D	0	2	32	3	1	1	1		1	1	2	1	1
580	2	18	2	1	1	Yes	E	1	2	25	3	1	2	2	1	2	2	2	0	3
581	2	18	2	2	1	Yes	F	0	2	37	5	1	2			1	2	2	1	3
583	2	8	2	2	1	Yes	E	1	1	31	2	1	3			1	1	1	1	2
585	2	26	2	1	2	Yes	E	1	1	23	2	2	2			1	1	2	1	3
590	1	28	2	1	2	No		0	1	29	1	1	2			1	1	1	1	3
592	1	11	1	2	2	No		0	1	47	2	2	3			1	1	2	1	2
595	1	29	2	1	0	Yes	B	1	2	32	4	2	2			2	2	2	0	3
596	1	28	2	2	1	Yes	M	0	2	37	5	1	2			1	1	2	1	3
599	2	13	1	2	1	No		0	2	35	3	1	2			2	2	2	0	3
603	1	13	2	2	1	No		0	1	31	2	1	2			1	1	2	1	3
606	2	17	2	1	2	Yes	D	0	2	25	3	2	1	1		1	2	1	1	1
607	2	5	2	1	2	Yes	D	0	2	25	3	1	1	1		1	2	1	1	1
608	1	26	1	1	1	No		0	1	33	2	1	3			2	2	2	0	2
610	2	26	2	2	1	Yes	A	1	2	41	4	1	1			2	2	2	0	1
611	1	26	1	1	0	Yes	C	1	3	38	7	3	2			1	1	2	1	3
612	1	13	2	2	0	No		0	2	46	5	1	2			2	2	2	0	3
613	1	26	1	1	2	No		0	3	40	6	3	3	1		1	1	1	1	2
615	1	20	2	1	2	Yes	A	1	1	27	2	1	2	1		1	2	2	1	3
622	1	23	2	2	0	Yes	D	0	2	31	4	1	2			1	1	2	1	3
624	2	20	2	1	1	Yes	E	1	2	37	3	1	2			1	1	2	1	3
625	2	13	2	2	2	No		0	3	45	8	1	2			1	1	2	1	3
627	2	22	2	2	1	Yes	E	1	2	29	4	1	1			2	2	2	0	1
628	1	11	2	2	2	Yes	F	0	2	47	4	2	1			2	1	2	1	1
630	1	20	1	1	0	No		0	1	34	1	1	1			1	2	2	1	1
631	1	2	1	2	1	No		0	3	37	6	1	1			1	1	2	1	1
632	1	21	1	2	2	Yes	E	1	2	47	4	3	3			1	1	1	1	2
633	1	12	2	1	1	No		0	1	21	0	3	3			2	2	2	0	2
638	1	30	1	2	0	No		0	1	25	1	1	2			1	1	2	1	3
643	1	12	2	1	1	No		0	1	33	2	3	2			2	2	2	0	3
644	1	13	2	1	1	Yes	F	0	1	20	0	1	2	2	1	1	1	1	1	3
646	1	14	2	1	1	Yes	A	1	2	25	3	2	2			2	1	2	1	3
648	1	28	1	2	0	Yes	D	0	1	30	2	1	2	2	2	1	2	2	1	3
652	1	22	2	2	1	Yes	D	0	2	36	4	1	2	1		1	1	1	1	3
654	2	13	2	2	1	No		0	3	45	6	1	1			2	2	2	0	1
656	2	22	2	2	2	Yes	E	1	2	30	5	2	2			1	1	1	1	3
657	2	26	2	2	2	Yes	D	0	2	32	3	1	7	1		1	2	2	1	3
659	2	29	2	2	1	No		0	2	34	3	1	3	2	2	1	2	2	1	2
660	2	28	2	2	1	No		0	2	34	3	1	3	2	2	1	2	2	1	2
662	1	26	2	2	2	Yes	N	0	2	40	3	2	2			1	1	1	1	3
663	2	28	2	2	1	Yes	F	0	3	45	7	1	3			1	2	1	1	2
664	1	26	2	1	0	Yes	E	1	1	25	1	1	2			1	2	2	1	3
665	2	18	1	2	1	Yes	D	0	3	43	6	1	1			1	1	2	1	1
666	1	11	2	1	2	Yes	C	1	1	33	1	2	2			2	2	2	0	3
667	1	12	1	1	0	No		0	1	30	1	1	2	1		1	1	2	1	3
668	2	27	2	2	1	Yes	E	1	3	31	6	1	3			1	2	2	1	2
670	1	8	2	1	0	Yes	F	0	1	25	2	1	3	1		1	1	1	1	2
674	2	18	1	1	2	Yes	E	1	1	27	1	1	3	1		1	2	2	1	2
675	1	8	2	1	1	No		0	1	24	1	1	3	1		2	2	2	0	2
677	1	22	2	1	2	Yes	E	1	1	24	1	1	1			1	2	1	1	1
678	1	19	2	1	1	Yes	A	1	1	24		1	2			2	2	2	0	3
681	1	9	2	2	1	No		0	2	45	3	1	1			2	2	2	0	1
683	1	18	2	2	0	Yes	D	0	2	32	5	1	1			1	2	1	1	1
687	2	20	2	2	2	Yes	D	0	2	25	3	1	1	2	1	2	2	2	0	1
688	2	20	1	2	2	Yes	E	1	2	31	3	1	7			1	2	2	1	3
690	2	5	1	1	2	No		0	1	39	1	1	2	1		1	1	1	1	3
692	1	26	2	1	2	No		0	1	28	1	2	2			1	1	1	1	3
694	1	14	2	1	2	No		0	2	44	3	1	3			1	2	2	1	2
695	1	22	2	1	0	Yes	F	0	2	27	4	1	2			1	1	1	1	3
696	1	13	2	1	1	Yes	D	0	2	30	3	1	2			1	2	1	1	3
700	2	25	2	2	1	Yes	D	0	2	42	3	2	1			1	2	1	1	1
701	1	30	1	1	1	No		0	1	28	1	1	1			2	2	2	0	1
703	1	6	2	1	1	Yes	N	0	2	30	4	1	2			2	2	2	0	3
709	2	6	1	1	2	No		0	1	24	1	3	1			1	1	1	1	1
710	2	29	2	1	2	Yes	D	0	1	28	2	2	3			1	1	1	1	2
711	2	25	2	2	1	Yes	D	0	2	35	4	1	2			1	2	2	1	3
712	2	16	1	1	1	Yes	D	0	2	33	4	1	2			1	2	2	1	3
717	2	6	2	2	1	Yes	A	1	2	46	4	1	7			1	2	2	1	3
718	2	26	2	2	1	No		0	1	42	0	1	1			2	2	2	0	1
719	2	20	1	2	2	Yes	E	1	2	31	5	1	7			1	2	2	1	3
723	2	10	2	1	2	Yes	F	0	1	21		1	3			1	2	2	1	2
724	1	18	2	1	1	Yes	D	0	1	24	2	1	2	2	1	2	2	2	0	3
726	2	24	2	1	2	No		0	1	24	1	2	1			2	2	2	0	1
728	1	21	2	1	1	Yes	D	0	1	27	2	1	2	1		2	2	2	0	3
730	1	21	1	1	1	No		0	2	32	3	1	3	1		2	2	2	0	2
732	1	9	1	1	1	Yes	D	0	2	27	3	1	2			1	2	2	1	3
734	1	18	1	1	0	Yes	D	0	3	34	7	1	2	1		2	2	2	0	3
736	1	15	2	2	0	No		0	3	39	7	1	3			2	2	2	0	2
738	2	8	2	2	2	No		0	2	33	3	1	1	2	2	1	2	1	1	1
740	2	24	1	2	1	Yes	E	1	2	34	4	2	2			1	1	1	1	3
741	2	24	2	2	2	Yes	E	1	2	28	3	2	1	1		1	1	1	1	1
743	2	8	1	2	1	Yes	E	1	2	34	4	3	2			1	1	1	1	3
744	2	8	2	2	2	Yes	E	1	2	28	3	3	1	1		1	1	1	1	1
746	2	22	1	2	1	Yes	E	1	2	34	4	3	2			1	1	1	1	3
747	2	22	2	2	2	Yes	E	1	2	28	3	3	1	1		1	1	1	1	1
748	2	24	2	2	2	Yes	D	0	3	43	6	1	1			1	1	1	1	1
749	1	11	1	1	2	No		0	1	20	1	2	2	2	1	2	1	2	1	3
754	1	13	2	1	1	Yes	N	0	2	22	4	1	2			2	2	2	0	3
756	1	14	1	1	0	No		0	3	43	9	1	1			1	2	2	1	1
759	1	11	2	1	2	No		0	1	29	2	3	3			2	1	1	1	2
761	1	21	2	1	0	No		0	2	30	5	1	1			1	2	2	1	1
764	1	5	2	1	1	No		0	2	27	5	1	3	2	1	2	2	2	0	2
765	1	10	2	1	1	Yes	D	0	1	25	2	1	2	1		1	1	2	1	3
766	1	9	2	2	1	Yes	D	0	2	42	4	1	1			1	1	2	1	1
769	1	12	1	2	1	Yes	D	0	2	42	5	1	3			2	2	2	0	2
772	2	28	2	1	2	No		0	1	19		1	1			2	2	2	0	1
773	2	27	2	1	1	No		0	1	20	2	1	1			1	2	2	1	1
776	2	29	1	1	2	Yes	D	0	1	22	1	3	1	1		1	2	2	1	1
777	1	20	1	1	2	No		0	1	34	1	2	1			1	2	1	1	1
779	2	24	1	1	1	No		0	2	36	5	1	1			2	2	2	0	1
780	2	19	2	2	2	Yes	F	0	2	33	3	2	1	2	1	1	1	1	1	1
784	2	13	2	1	2	No		0	1	21		1	1			1	2	2	1	1
786	1	1	2	1	1	Yes	F	0	1	35	0	1	2	1		2	2	2	0	3
789	1	19	2	1	1	Yes	D	0	1	26	2	1	1	2	1	1	2	2	1	1
795	1	26	1	1	1	Yes	E	1	2	37	4	1	3			2	2	2	0	2
799	2	15	1	2	2	No		0	2	30	4	2	1			1	1	1	1	1
801	2	27	2	2	1	Yes	D	0	3	40	7	1	3	2	2	1	1	1	1	2
802	2	24	2	2	1	Yes	D	0	2	36	4	1	7			1	2	2	1	3
804	1	1	2	2	1	Yes	A	1	2	33	4	1	2			2	1	2	1	3
810	2	27	2	2	1	Yes	D	0	2	32	5	1	2			2	2	2	0	3
812	1	15	2	2	0	No		0	3	41	6	1	1			2	2	2	0	1
814	2	19	2	1	1	Yes	D	0	1	19	1	1	2	1		1	2	2	1	3
819	2	7	2	1	2	Yes	D	0	1	27		1	2			2	2	2	0	3
821	2	26	2	1	2	No		0	1	29	1	1	1			1	1	1	1	1
822	2	26	2	2	2	No		0	3	33	7	1	1			2	2	2	0	1
823	2	28	2	1	2	No		0	1	29	1	1	1			1	1	1	1	1
824	2	28	2	2	2	No		0	3	33	7	1	1			2	2	2	0	1
826	1	4	2	2	0	Yes	D	0	3	30	6	1	1			1	1	1	1	1
827	1	22	2	2	1	Yes	D	0	2	46	3	1	3			1	2	2	1	2
828	1	14	2	1	2	Yes	A	1	2	27	3	1	1			1	2	2	1	1
830	1	2	2	1	1	Yes	E	1	1	26	2	1	2			2	2	2	0	3
831	1	30	2	1	2	Yes	A	1	1	21	2	2	2			1	2	2	1	3
833	1	29	2	1	1	Yes	D	0	2	34	3	1	3			1	2	2	1	2
836	1	23	2	2	1	Yes	A	1	2	39	5	1	2			1	1	2	1	3
837	2	26	2	2	2	No		0	3	42	6	1	1			1	2	2	1	1
840	2	25	1	1	2	No		0	2	37	4	2	1			1	2	2	1	1
842	2	28	2	2	2	Yes	E	1	2	35	5	3	2	1		1	1	2	1	3
843	2	17	2	2	1	No		0	1	19	2	1	3	1		1	1	2	1	2
847	2	10	1	1	2	Yes	E	1	1	27	2	1	3			1	1	1	1	2
849	2	22	2	1	2	Yes	D	0	1	22	1	2	1			2	1	2	1	1
850	2	8	2	1	1	Yes	D	0	1	35	2	1	1			1	2	2	1	1
852	2	10	2	1	2	Yes	E	1	2	30	3	1	3			1	2	2	1	2
853	2	8	2	1	2	Yes	D	0	2	27	3	1	1	2	1	1	2	2	1	1
857	1	8	2	1	1	Yes	D	0	2	27	4	1	2			2	2	2	0	3
858	2	29	2	2	1	Yes	C	1	1	17	1	2	2			1	1	2	1	3
859	2	25	2	1	2	Yes	D	0	1	21	2	1	2	1		1	2	1	1	3
860	1	1	2	2	1	Yes	A	1	3	30	6	1	3	1		1	2	2	1	2
862	1	13	2	2	2	Yes	E	1	2	35	5	1	1			1	1	1	1	1
864	1	4	2	2	0	Yes	D	0	3	37	7	1	2			2	2	2	0	3
865	2	31	2	2	2	Yes	E	1	1	33	1	1	1			1	1	1	1	1
867	2	5	2	2	2	Yes	D	0	2	26	4	1	3			1	2	2	1	2
868	1	19	2	1	1	Yes	K	0	1	23	0	1	2	1		2	2	2	0	3
871	2	26	2	2	1	No		0	2	46	4	1	7			1	2	2	1	3
872	2	29	2	2	2	Yes	E	1	1	21	2	1	2			1	2	1	1	3
874	1	20	2	2	2	Yes	D	0	2	41	3	2	3			1	1	1	1	2
876	1	21	2	2	0	Yes	E	1	3	29	7	1	2			1	2	2	1	3
878	1	30	2	2	0	No		0	3	31	6	1	2	1		2	2	2	0	3
879	1	3	2	2	0	No		0	3	31	6	1	2	1		2	2	2	0	3
880	1	9	1	2	2	Yes	N	0	2	40	3	2	2			2	2	2	0	3
881	1	8	2	2	1	No		0	3	41	7	1	2			1	1	2	1	3
882	1	11	2	2	1	Yes	D	0	2	28	4	2	1			2	2	2	0	1
885	1	3	2	2	0	Yes	D	0	2	36	4	1	1			2	2	2	0	1
886	1	14	2	1	1	Yes	D	0	3	42	7	1	3	2	1	2	2	2	0	2
887	1	11	2	2	1	Yes	E	1	2	31	4	3	1			1	1	1	1	1
888	1	15	2	1	0	No		0	3	33	8	1	1			1	1	2	1	1
890	2	8	2	1	2	Yes	D	0	1	29	2	2	1			2	2	2	0	1
893	2	27	1	2	1	Yes	E	1	2	28	4	1	2			1	2	2	1	3
894	1	8	2	1	0	No		0	2	26	4	1	2	1		1	1	2	1	3
897	1	23	2	2	1	Yes	E	1	2	35	5	1	3			2	2	2	0	2
898	1	13	2	1	1	Yes	A	1	1	19	1	1	2	1		1	2	2	1	3
900	1	30	1	1	1	No		0	2	25	4	1	2	2	1	1	2	2	1	3
905	1	3	2	2	1	No		0	2	37	3	1	3			1	2	2	1	2
906	2	6	2	2	2	Yes	D	0	1	32		1	2			2	2	2	0	3
907	1	11	2	2	2	Yes	C	1	1	31	2	1	2			2	1	2	1	3
910	2	20	2	2	2	Yes	E	1	2	34	4	1	3			2	2	2	0	2
911	1	22	2	1	1	Yes	E	1	2	27	4	2	2	1		1	1	1	1	3
919	1	14	2	1	1	Yes	D	0	1	23	2	1	1	1		2	2	2	0	1
920	2	26	2	2	2	No		0	2	28	4	1	1			2	2	2	0	1
921	2	27	2	1	1	No		0	1	37		1	2			1	2	2	1	3
923	2	19	2	2	1	Yes	E	1	2	37	4	1	1			2	2	2	0	1
925	2	22	2	2	1	Yes	E	1	3	32	7	1	1	1		1	2	2	1	1
928	2	26	2	1	2	Yes	D	0	1	33	2	1	2			1	1	2	1	3
929	1	13	2	1	1	Yes	A	1	1	27	2	1	1	1		2	2	2	0	1
936	1	14	2	2	1	Yes	E	1	2	36	5	1	2			1	1	1	1	3
939	2	31	2	2	1	Yes	C	1	2	38	4	1	3			1	2	1	1	2
940	2	24	2	2	1	Yes	C	1	2	29	3	1	1			1	1	2	1	1
942	1	22	2	2	0	Yes	X	0	2	47	5	1	2			1	2	2	1	3
943	1	2	1	1	1	Yes	N	0	2	24	3	1	1	1		1	2	2	1	1
944	1	23	2	1	1	Yes	X	0	1	21		1	2			2	2	2	0	3
946	1	22	2	1	0	Yes	D	0	1	35	1	1	2	2	1	2	2	2	0	3
947	1	29	2	1	1	Yes	F	0	2	33	5	1	2			1	1	2	1	3
949	1	22	2	1	2	Yes	D	0	1	25	1	2	3			1	2	2	1	2
950	1	7	2	1	0	Yes	E	1	2	27	3	1	2			1	2	2	1	3
952	1	23	1	1	1	Yes	D	0	2	32	4	1	2	1		1	1	1	1	3
953	2	17	2	1	2	Yes	E	1	2	27	3	1	2	2	1	1	2	2	1	3
959	2	20	2	2	1	Yes	D	0	1	34		1	3			1	2	2	1	2
960	1	28	2	2	0	No		0	2	39	4	1	3	2	2	2	1	2	1	2
967	2	15	2	2	1	Yes	F	0	3	40	7	1	3			2	2	1	1	2
968	1	8	2	1	2	No		0	2	33	5	1	1	1		2	2	2	0	1
969	2	24	2	2	2	No		0	1	43	2	3	1			1	2	2	1	1
973	1	30	2	1	0	Yes	D	0	1	26	0	1	2	2	1	1	2	2	1	3
977	1	20	1	1	1	No		0	2	45	5	2	1			1	2	2	1	1
978	1	28	2	1	1	No		0	1	29		1	1			1	1	2	1	1
979	1	28	2	1	1	No		0	1	29		1	1			1	1	2	1	1
980	1	28	2	1	1	No		0	1	29		1	1			1	1	2	1	1
981	1	28	2	1	1	No		0	1	29		1	1			1	1	2	1	1
983	1	21	1	2	1	Yes	E	1	2	42	4	1	1			1	2	2	1	1
984	1	3	2	2	0	No		0	3	30	8	1	2	2	2	2	2	2	0	3
987	1	20	2	2	1	No		0	2	42	4	1	2			2	2	2	0	3
988	1	10	2	2	1	No		0	1	36	1	2	3			1	1	2	1	2
991	1	3	2	1	0	No		0	1	32	2	1	1			2	2	2	0	1
992	1	30	2	1	1	No		0	1	23	2	1	1			1	1	2	1	1
997	1	18	2	1	0	Yes	D	0	2	35	4	1	3	1		2	2	2	0	2
998	1	23	2	1	1	Yes	F	0	2	20	3	1	2	2	1	1	1	1	1	3
999	1	29	2	2	1	Yes	D	0	3	37	6	1	2			1	2	1	1	3
1000	1	28	2	1	1	Yes	D	0	2	33	3	1	1			1	1	1	1	1
1003	2	7	2	1	2	No		0	1	18		1	2			1	2	2	1	3
1004	1	26	2	1	2	No		0	1	24		1	1			2	2	2	0	1
1005	1	3	1	1	1	No		0	1	37	2	1	1			1	2	1	1	1
1007	2	31	1	2	2	Yes	D	0	2	33	3	1	7	1		1	2	2	1	3
1008	2	25	2	2	1	Yes	F	0	2	41	3	1	3			2	2	2	0	2
1009	1	6	2	2	0	No		0	3	40	11	1	2			2	2	2	0	3
1010	1	10	2	1	0	Yes	D	0	2	28	4	1	2			2	2	2	0	3
1012	1	3	1	2	0	Yes	D	0	1	28	1	1	2			1	2	2	1	3
1016	1	30	2	2	1	No		0	2	29	5	1	2	1		2	2	2	0	3
1018	1	18	1	2	0	Yes	D	0	2	30	5	1	3	1		1	2	2	1	2
1020	2	10	2	1	2	Yes	N	0	2	39	3	1	3			1	1	1	1	2
1021	1	14	2	1	0	Yes	D	0	1	35	2	1	2			2	2	1	1	3
1031	1	18	2	1	2	Yes	D	0	1	20	1	1	1	2	1	2	2	2	0	1
1033	2	13	1	2	1	Yes	D	0	1	41		2	1			1	2	1	1	1
1036	1	4	2	2	1	No		0	2	45	4	2	2			1	1	1	1	3
1041	2	19	1	2	1	Yes	E	1	2	34	4	1	1			1	2	1	1	1
1047	1	9	2	2	0	Yes	D	0	2	37	5	1	2	1		1	1	1	1	3
1051	2	28	2	1	1	No		0	1	26	2	1	2			2	2	2	0	3
1052	2	13	1	1	2	No		0	1	42	2	1	1			1	1	2	1	1
1054	1	3	1	2	1	No		0	3	46	6	1	3			1	2	2	1	2
1055	2	13	1	1	2	Yes	D	0	1	25	1	1	1	1		1	1	1	1	1
1057	2	27	2	2	2	Yes	D	0	2	38	4	1	7			1	2	2	1	3
1058	2	16	2	1	2	Yes	E	1	1	26		1	3			1	2	1	1	2
1062	1	28	2	1	2	Yes	E	1	2	32	3	1	3			1	2	2	1	2
1063	1	4	1	2	2	No		0	2	32	3	1	3			1	2	1	1	2
1064	1	8	2	2	0	Yes	E	1	3	32	7	2	3			1	1	2	1	2
1066	1	5	2	2	1	Yes	D	0	2	31	5	1	3	1		2	2	2	0	2
1069	1	13	2	1	1	Yes	D	0	1	20	2	1	2			1	1	1	1	3
1070	1	24	2	1	1	No		0	2	24	3	1	2	2	1	2	2	2	0	3
1071	1	3	2	2	1	No		0	2	35	4	1	3			1	1	2	1	2
1083	2	28	2	1	2	Yes	L	0	2	28	3	1	2			1	1	2	1	3
1092	2	10	2	1	2	Yes	D	0	1	23	2	1	1			1	2	2	1	1
1096	2	20	2	1	2	Yes	E	1	1	22	1	1	2			1	2	1	1	3
1098	1	13	1	2	2	No		0	1	23	2	1	1	1		1	1	2	1	1
1099	1	23	2	2	1	Yes	E	1	2	35	4	1	2	2	2	1	1	1	1	3
1102	2	24	1	2	2	No		0	3	37	6	3	3			1	2	2	1	2
1103	1	18	2	2	1	Yes	D	0	1	39		1	1			2	2	2	0	1
1104	2	28	2	2	2	Yes	G	0	1	37		2	3			1	2	2	1	2
1107	1	4	2	2	1	Yes	E	1	2	41	5	1	1			1	1	2	1	1
1108	1	13	2	1	1	Yes	D	0	2	27	4	1	1	1		1	1	1	1	1
1109	1	3	2	1	1	Yes	D	0	2	27	4	1	1	1		1	1	1	1	1
1113	1	8	2	1	0	Yes	D	0	2	22	4	1	2	1		1	1	1	1	3
1116	1	28	2	2	1	No		0	2	25	4	2	2	1		1	2	2	1	3
1117	1	30	1	2	1	Yes	N	0	3	35	7	1	2			2	2	2	0	3
1118	1	27	2	2	1	Yes	D	0	3	47	12	1	2			2	2	2	0	3
1119	1	3	2	2	0	Yes	D	0	1	40	2	1	2			1	2	2	1	3
1121	1	30	2	2	0	Yes	D	0	1	40	2	1	2			1	2	2	1	3
1123	1	8	1	1	1	No		0	1	24	1	1	3			1	2	2	1	2
1124	1	8	1	1	1	No		0	1	24	1	1	3			1	2	2	1	2
1127	1	1	1	2	1	Yes	A	1	2	47	4	1	1			1	2	2	1	1
1128	1	6	1	1	0	Yes	D	0	3	33	7	1	1			1	1	2	1	1
1132	2	20	2	2	1	Yes	D	0	2	37	5	1	7			1	2	2	1	3
1134	1	3	2	2	1	Yes	E	1	3	30	6	1	1	1		1	2	2	1	1
